# Supplementary material for: Chinese Cabbage Powder and Clove Extract as Natural Alternatives to Synthetic Nitrite and Ascorbate in Clean-Label Pork Sausages
Source: Foods. 2025 Sep 24;14(19):3316. doi: 10.3390/foods14193316 (PMC12523696; doi:10.3390/foods14193316)
Supplement: Supplementary file 1 [file foods-14-03316-s001.zip]

Archive with 3 entries (2 files):
- foods-3868357-supplementary/
- foods-3868357-supplementary/Table S1..pdf
- foods-3868357-supplementary/Table S2..pdf
